# Supplementary material for: Design of targeted primers based on 16S rRNA sequences in meta-transcriptomic datasets and identification of a novel taxonomic group in the Asgard archaea
Source: BMC Microbiol. 2020 Feb 3;20:25. doi: 10.1186/s12866-020-1707-0 (PMC6998087; doi:10.1186/s12866-020-1707-0)
Supplement: Supplementary file 1 — Additional file 1: Table S1. Results of local blastn. Novel short-length 16S rRNA as query sequences and PacBio novel full-length 16S rRNA genes as subject sequences. [file 12866_2020_1707_MOESM1_ESM.xlsx]

## Sheet: Type A_BLAST
Type A short seqs	PacBio full-length seqs	% identity	alignment length	mismatches	gap opens	q. start	q. end	s. start	s. end	evalue	bit score
M03087_7_000000000-AGB10_1_1109_9912_7675	PacBio_S3_OTU18	100	320	0	0	43	362	1	320	8e-172	592
M03087_7_000000000-AGB10_1_2117_7305_19787	PacBio_S3_OTU21	100	191	0	0	42	232	1	191	2e-100	353
M03087_7_000000000-AGB10_1_1107_7363_2160	PacBio_S3_OTU21	100	186	0	0	43	228	1	186	1e-97	344
M03087_7_000000000-AGB10_1_1117_16167_8405	PacBio_S3_OTU24	100	320	0	0	43	362	1	320	8e-172	592
M03087_7_000000000-AGB10_1_1110_25084_19243	PacBio_S3_OTU21	100	188	0	0	43	230	1	188	1e-98	348
M03087_7_000000000-AGB10_1_1105_8300_10723	PacBio_S3_OTU18	100	159	0	0	43	201	1	159	1e-82	294
M03087_7_000000000-AGB10_1_1112_10477_8800	PacBio_S3_OTU30	100	140	0	0	43	182	1	140	5e-72	259
M03087_7_000000000-AGB10_1_1107_6992_21330	PacBio_S3_OTU21	99.7	331	1	0	43	373	1	331	3e-176	606
M03087_7_000000000-AGB10_1_2107_12421_21860	PacBio_S3_OTU21	99.69	327	1	0	42	368	1	327	5e-174	599
M03087_7_000000000-AGB10_1_1116_17797_20578	PacBio_S3_OTU21	99.53	424	1	1	43	465	1	424	0	771
M03087_7_000000000-AGB10_1_2110_10961_13049	PacBio_S1_OTU2	99.47	189	0	1	43	230	1	189	5e-97	342
M03087_7_000000000-AGB10_1_1111_16550_15924	PacBio_S3_OTU21	99.46	367	2	0	43	409	1	367	0	667

## Sheet: Type B_BLAST
Type B short seqs	PacBio full-length seqs	% identity	alignment length	mismatches	gap opens	q. start	q. end	s. start	s. end	evalue	bit score
M03087_7_000000000-AGB10_1_1117_12469_15837	PacBio_S3_OTU31	93.22	295	20	0	50	344	8	302	1e-124	435
M03087_7_000000000-AGB10_1_2112_5972_22498	PacBio_S3_OTU31	92.95	397	28	0	50	446	8	404	7e-168	579
M03087_7_000000000-AGB10_1_2114_8831_6308	PacBio_S3_OTU31	92.88	295	21	0	50	344	8	302	6e-123	429
M03087_7_000000000-AGB10_1_2102_10318_4765	PacBio_S3_OTU31	92.71	288	21	0	50	337	8	295	5e-119	416
M03087_7_000000000-AGB10_1_1105_21104_13447	PacBio_S3_OTU31	92.7	397	29	0	50	446	8	404	3e-166	573
M03087_7_000000000-AGB10_1_2103_9024_19528	PacBio_S3_OTU33	92.38	302	23	0	44	345	2	303	2e-123	431
M03087_7_000000000-AGB10_1_1115_7890_19308	PacBio_S3_OTU31	92.36	288	22	0	50	337	8	295	2e-117	411
M03087_7_000000000-AGB10_1_2109_13551_14547	PacBio_S3_OTU33	92.31	403	31	0	44	446	2	404	3e-166	573
M03087_7_000000000-AGB10_1_1113_13487_16115	PacBio_S3_OTU33	92.28	298	23	0	44	341	2	299	3e-121	424
M03087_7_000000000-AGB10_1_1105_20899_22607	PacBio_S3_OTU33	92.18	294	23	0	44	337	2	295	5e-119	416
M03087_7_000000000-AGB10_1_2108_6232_13388	PacBio_S3_OTU33	92.18	294	23	0	44	337	2	295	5e-119	416
M03087_7_000000000-AGB10_1_1103_10065_13679	PacBio_S3_OTU33	92.18	294	23	0	44	337	2	295	5e-119	416
M03087_7_000000000-AGB10_1_2108_21741_11762	PacBio_S3_OTU33	92.18	294	23	0	44	337	2	295	5e-119	416
M03087_7_000000000-AGB10_1_2113_23774_10182	PacBio_S3_OTU31	92.13	267	21	0	50	316	8	274	2e-107	377
M03087_7_000000000-AGB10_1_1108_13346_3678	PacBio_S3_OTU31	91.84	245	20	0	50	294	8	252	7e-97	342
M03087_7_000000000-AGB10_1_2111_7372_19975	PacBio_S3_OTU31	91.77	243	20	0	50	292	8	250	9e-96	339
M03087_7_000000000-AGB10_1_1104_7416_17329	PacBio_S3_OTU31	91.6	238	20	0	50	287	8	245	5e-93	329
M03087_7_000000000-AGB10_1_1108_9569_2086	PacBio_S3_OTU31	91.56	237	20	0	50	286	8	244	2e-92	327
M03087_7_000000000-AGB10_1_1102_21856_7124	PacBio_S3_OTU33	91.24	251	22	0	44	294	2	252	7e-97	342
M03087_7_000000000-AGB10_1_1115_15584_24353	PacBio_S3_OTU33	90.87	263	24	0	44	306	2	264	3e-100	353
M03087_7_000000000-AGB10_1_2103_3189_14369	PacBio_S3_OTU33	90.84	251	23	0	44	294	2	252	3e-95	337
M03087_7_000000000-AGB10_1_1109_16751_20391	PacBio_S3_OTU33	90.84	251	23	0	44	294	2	252	3e-95	337
M03087_7_000000000-AGB10_1_1118_11948_10295	PacBio_S3_OTU26	90.26	195	19	0	43	237	1	195	7e-71	255
M03087_7_000000000-AGB10_1_1109_18726_15800	PacBio_S3_OTU33	90.18	275	27	0	44	318	2	276	7e-102	359
M03087_7_000000000-AGB10_1_1103_26077_4346	PacBio_S3_OTU26	90.05	201	20	0	43	243	1	201	2e-72	261
M03087_7_000000000-AGB10_1_2102_27137_17297	PacBio_S3_OTU22	88.15	405	46	2	43	446	1	404	2e-138	481
